# Supplementary material for: Ubiquitination-mediated Golgi-to-endosome sorting determines the toxin-antidote duality of fission yeast wtf meiotic drivers
Source: Nat Commun. 2023 Dec 14;14:8334. doi: 10.1038/s41467-023-44151-9 (PMC10721834; doi:10.1038/s41467-023-44151-9)
Supplement: Supplementary file 8 — Source Data [file 41467_2023_44151_MOESM8_ESM.xlsx]

## Sheet: Fig. 2d
Fig. 2d

## Sheet: Fig. 3b
Fig. 3b

## Sheet: Fig. 4a
Fig. 4a
		Anti-myc

## Sheet: Fig. 4b
Fig. 4b

## Sheet: Fig. 5b
Fig. 5b

## Sheet: Fig. 5d
Fig. 5d

## Sheet: Fig. 5h
Fig. 5h

## Sheet: Suplementary Figure 1h
Suplementary Figure 1h

## Sheet: Suplementary Figure 2a
Suplementary Figure 2a
